# Supplementary material for: An improved limit on the neutrinoless double-electron capture of 36Ar with GERDA
Source: Eur Phys J C Part Fields. 2024 Jan 14;84(1):34. doi: 10.1140/epjc/s10052-023-12280-6 (PMC10788323; doi:10.1140/epjc/s10052-023-12280-6)
Supplement: Supplementary file 1 — (zip 11 KB) [file 10052_2023_12280_MOESM1_ESM.zip]

Archive with 9 entries (9 files):
- fig1-data.txt
- fig4-data_phaseI-bege.txt
- fig4-data_phaseI-coax.txt
- fig4-data_phaseI-natural-coax.txt
- fig4-data_post-upgrade-bege.txt
- fig4-data_post-upgrade-coax.txt
- fig4-data_post-upgrade-ic.txt
- fig4-data_pre-upgrade-bege.txt
- fig4-data_pre-upgrade-coax.txt
