# Supplementary material for: An improved limit on the neutrinoless double-electron capture of 36Ar with GERDA
Source: Eur Phys J C Part Fields. 2024 Jan 14;84(1):34. doi: 10.1140/epjc/s10052-023-12280-6 (PMC10788323; doi:10.1140/epjc/s10052-023-12280-6)
Supplement: Supplementary file 1 — (zip 11 KB) [file 10052_2023_12280_MOESM1_ESM.zip › fig1-data.txt]

# Bin content of the data histogram displayed in fig. 1 
#
# Note: events with energy equal to the bin min value are included in the bin
#       while events with energy equal to the bin max value are not
#line number  bin min value [keV]  bin max value [keV]  bin content data before LAr veto cut   bin content data after LAr veto cut 
           1                  200                  202                                 16562                                   5560
           2                  202                  204                                 15871                                   5486
           3                  204                  206                                 15541                                   5382
           4                  206                  208                                 14900                                   5224
           5                  208                  210                                 14500                                   5207
           6                  210                  212                                 14029                                   5035
           7                  212                  214                                 13703                                   5062
           8                  214                  216                                 13251                                   4839
           9                  216                  218                                 12992                                   4865
          10                  218                  220                                 12441                                   4726
          11                  220                  222                                 12228                                   4642
          12                  222                  224                                 11727                                   4487
          13                  224                  226                                 11518                                   4512
          14                  226                  228                                 10997                                   4391
          15                  228                  230                                 10864                                   4290
          16                  230                  232                                 10456                                   4306
          17                  232                  234                                 10022                                   4090
          18                  234                  236                                  9770                                   4039
          19                  236                  238                                  9968                                   4254
          20                  238                  240                                  9930                                   4399
          21                  240                  242                                  9277                                   3983
          22                  242                  244                                  8793                                   3736
          23                  244                  246                                  8490                                   3669
          24                  246                  248                                  8402                                   3681
          25                  248                  250                                  8048                                   3539
          26                  250                  252                                  7832                                   3474
          27                  252                  254                                  7721                                   3443
          28                  254                  256                                  7500                                   3382
          29                  256                  258                                  7183                                   3349
          30                  258                  260                                  7051                                   3298
          31                  260                  262                                  6784                                   3232
          32                  262                  264                                  6738                                   3149
          33                  264                  266                                  6634                                   3104
          34                  266                  268                                  6374                                   3069
          35                  268                  270                                  6296                                   3093
          36                  270                  272                                  6021                                   2949
          37                  272                  274                                  5947                                   2949
          38                  274                  276                                  5768                                   2863
          39                  276                  278                                  5589                                   2861
          40                  278                  280                                  5540                                   2797
          41                  280                  282                                  5421                                   2868
          42                  282                  284                                  5067                                   2561
          43                  284                  286                                  4916                                   2526
          44                  286                  288                                  5070                                   2687
          45                  288                  290                                  4878                                   2536
          46                  290                  292                                  4734                                   2525
          47                  292                  294                                  4526                                   2533
          48                  294                  296                                  4996                                   2786
          49                  296                  298                                  4551                                   2588
          50                  298                  300                                  4358                                   2425
          51                  300                  302                                  4181                                   2352
          52                  302                  304                                  4095                                   2252
          53                  304                  306                                  3933                                   2208
          54                  306                  308                                  4043                                   2259
          55                  308                  310                                  3895                                   2189
          56                  310                  312                                  3781                                   2183
          57                  312                  314                                  3771                                   2112
          58                  314                  316                                  3579                                   2085
          59                  316                  318                                  3509                                   2082
          60                  318                  320                                  3388                                   2027
          61                  320                  322                                  3352                                   1976
          62                  322                  324                                  3259                                   1937
          63                  324                  326                                  3179                                   1883
          64                  326                  328                                  3088                                   1916
          65                  328                  330                                  3156                                   1818
          66                  330                  332                                  2875                                   1718
          67                  332                  334                                  2942                                   1746
          68                  334                  336                                  2808                                   1741
          69                  336                  338                                  2923                                   1834
          70                  338                  340                                  2898                                   1830
          71                  340                  342                                  2837                                   1763
          72                  342                  344                                  2662                                   1632
          73                  344                  346                                  2644                                   1691
          74                  346                  348                                  2511                                   1584
          75                  348                  350                                  2591                                   1683
          76                  350                  352                                  2999                                   1923
          77                  352                  354                                  2658                                   1770
          78                  354                  356                                  2363                                   1497
          79                  356                  358                                  2314                                   1514
          80                  358                  360                                  2239                                   1439
          81                  360                  362                                  2122                                   1366
          82                  362                  364                                  2238                                   1462
          83                  364                  366                                  2163                                   1413
          84                  366                  368                                  2207                                   1425
          85                  368                  370                                  2057                                   1359
          86                  370                  372                                  2044                                   1364
          87                  372                  374                                  1931                                   1274
          88                  374                  376                                  1947                                   1313
          89                  376                  378                                  1895                                   1282
          90                  378                  380                                  1868                                   1249
          91                  380                  382                                  1848                                   1229
          92                  382                  384                                  1821                                   1241
          93                  384                  386                                  1753                                   1198
          94                  386                  388                                  1758                                   1180
          95                  388                  390                                  1653                                   1105
          96                  390                  392                                  1624                                   1138
          97                  392                  394                                  1673                                   1131
          98                  394                  396                                  1667                                   1164
          99                  396                  398                                  1555                                   1067
         100                  398                  400                                  1593                                   1079
         101                  400                  402                                  1518                                   1038
         102                  402                  404                                  1456                                   1003
         103                  404                  406                                  1433                                    978
         104                  406                  408                                  1440                                    949
         105                  408                  410                                  1417                                    945
         106                  410                  412                                  1443                                    981
         107                  412                  414                                  1373                                    906
         108                  414                  416                                  1357                                    996
         109                  416                  418                                  1311                                    877
         110                  418                  420                                  1286                                    914
         111                  420                  422                                  1306                                    894
         112                  422                  424                                  1290                                    900
         113                  424                  426                                  1190                                    841
         114                  426                  428                                  1212                                    820
         115                  428                  430                                  1140                                    788
         116                  430                  432                                  1157                                    790
         117                  432                  434                                  1196                                    839
         118                  434                  436                                  1164                                    804
         119                  436                  438                                  1139                                    815
         120                  438                  440                                  1119                                    808
         121                  440                  442                                  1053                                    740
         122                  442                  444                                  1081                                    747
         123                  444                  446                                  1066                                    731
         124                  446                  448                                  1099                                    746
         125                  448                  450                                   981                                    723
         126                  450                  452                                  1009                                    704
         127                  452                  454                                  1064                                    743
         128                  454                  456                                   983                                    682
         129                  456                  458                                  1058                                    721
         130                  458                  460                                   997                                    704
         131                  460                  462                                   950                                    645
         132                  462                  464                                   986                                    686
         133                  464                  466                                   912                                    638
         134                  466                  468                                   960                                    675
         135                  468                  470                                   896                                    631
         136                  470                  472                                   920                                    645
         137                  472                  474                                   902                                    636
         138                  474                  476                                   870                                    602
         139                  476                  478                                   935                                    649
         140                  478                  480                                   939                                    674
         141                  480                  482                                   873                                    600
         142                  482                  484                                   846                                    589
         143                  484                  486                                   789                                    522
         144                  486                  488                                   781                                    528
         145                  488                  490                                   822                                    565
         146                  490                  492                                   791                                    555
         147                  492                  494                                   815                                    572
         148                  494                  496                                   797                                    552
         149                  496                  498                                   804                                    569
         150                  498                  500                                   763                                    517
         151                  500                  502                                   761                                    519
         152                  502                  504                                   745                                    524
         153                  504                  506                                   803                                    548
         154                  506                  508                                   770                                    527
         155                  508                  510                                   847                                    524
         156                  510                  512                                  1046                                    535
         157                  512                  514                                  1069                                    696
         158                  514                  516                                  1004                                    686
         159                  516                  518                                   729                                    507
         160                  518                  520                                   718                                    512
         161                  520                  522                                   770                                    544
         162                  522                  524                                   700                                    489
         163                  524                  526                                   717                                    492
         164                  526                  528                                   704                                    485
         165                  528                  530                                   687                                    479
         166                  530                  532                                   769                                    549
         167                  532                  534                                   711                                    493
         168                  534                  536                                   717                                    499
         169                  536                  538                                   717                                    492
         170                  538                  540                                   681                                    462
         171                  540                  542                                   709                                    481
         172                  542                  544                                   710                                    506
         173                  544                  546                                   714                                    497
         174                  546                  548                                   692                                    502
         175                  548                  550                                   688                                    473
         176                  550                  552                                   737                                    515
         177                  552                  554                                   678                                    482
         178                  554                  556                                   681                                    453
         179                  556                  558                                   710                                    505
         180                  558                  560                                   712                                    517
         181                  560                  562                                   681                                    468
         182                  562                  564                                   654                                    455
         183                  564                  566                                   666                                    474
         184                  566                  568                                   706                                    502
         185                  568                  570                                   739                                    515
         186                  570                  572                                   701                                    513
         187                  572                  574                                   693                                    484
         188                  574                  576                                   731                                    536
         189                  576                  578                                   683                                    475
         190                  578                  580                                   704                                    495
         191                  580                  582                                   759                                    573
         192                  582                  584                                   864                                    512
         193                  584                  586                                   761                                    493
         194                  586                  588                                   698                                    509
         195                  588                  590                                   732                                    534
         196                  590                  592                                   660                                    481
         197                  592                  594                                   693                                    486
         198                  594                  596                                   679                                    482
         199                  596                  598                                   692                                    503
         200                  598                  600                                   666                                    491
         201                  600                  602                                   736                                    549
         202                  602                  604                                   724                                    521
         203                  604                  606                                   697                                    508
         204                  606                  608                                   768                                    546
         205                  608                  610                                  1021                                    544
         206                  610                  612                                   800                                    514
         207                  612                  614                                   732                                    504
         208                  614                  616                                   737                                    514
         209                  616                  618                                   699                                    502
         210                  618                  620                                   685                                    497
         211                  620                  622                                   681                                    498
         212                  622                  624                                   668                                    500
         213                  624                  626                                   708                                    505
         214                  626                  628                                   684                                    505
         215                  628                  630                                   706                                    508
         216                  630                  632                                   677                                    508
         217                  632                  634                                   683                                    528
         218                  634                  636                                   717                                    548
         219                  636                  638                                   677                                    522
         220                  638                  640                                   682                                    541
         221                  640                  642                                   709                                    539
         222                  642                  644                                   672                                    488
         223                  644                  646                                   687                                    532
         224                  646                  648                                   689                                    493
