# Supplementary material for: An improved limit on the neutrinoless double-electron capture of 36Ar with GERDA
Source: Eur Phys J C Part Fields. 2024 Jan 14;84(1):34. doi: 10.1140/epjc/s10052-023-12280-6 (PMC10788323; doi:10.1140/epjc/s10052-023-12280-6)
Supplement: Supplementary file 1 — (zip 11 KB) [file 10052_2023_12280_MOESM1_ESM.zip › fig4-data_phaseI-bege.txt]

# Bin content of the data histogram displayed in fig. 4 (Phase I BEGe)
#
# Note: events with energy equal to the bin min value are included in the bin
#       while events with energy equal to the bin max value are not
#line number  bin min value [keV]  bin max value [keV]  bin content data   best fit model   residuals [sigma]
           1                  410                  411                 7            11.16               -1.24
           2                  411                  412                13            11.12                0.56
           3                  412                  413                16            11.09                1.48
           4                  413                  414                14            11.05                0.89
           5                  414                  415                12            11.02                0.30
           6                  415                  416                13            10.98                0.61
           7                  416                  417                10            10.95               -0.29
           8                  417                  418                 6            10.91               -1.49
           9                  418                  419                 7            10.88               -1.18
          10                  419                  420                10            10.84               -0.26
          11                  420                  421                 9            10.81               -0.55
          12                  421                  422                12            10.77                0.37
          13                  422                  423                10            10.74               -0.22
          14                  423                  424                12            10.70                0.40
          15                  424                  425                11            10.67                0.10
          16                  425                  426                 7            10.63               -1.11
          17                  426                  427                12            10.60                0.43
          18                  427                  428                 8            10.56               -0.79
          19                  428                  429                12            10.53                0.45
          20                  429                  430                16            10.49                1.70
          21                  430                  431                13            10.46                0.79
          22                  431                  432                11            10.42                0.18
          23                  432                  433                 6            10.39               -1.36
          24                  433                  434                 8            10.35               -0.73
          25                  434                  435                 7            10.32               -1.03
          26                  435                  436                10            10.28               -0.09
          27                  436                  437                18            10.25                2.42
          28                  437                  438                11            10.21                0.25
          29                  438                  439                12            10.18                0.57
          30                  439                  440                 8            10.14               -0.67
          31                  440                  441                11            10.11                0.28
          32                  441                  442                10            10.07               -0.02
          33                  442                  443                14            10.04                1.25
          34                  443                  444                 9            10.00               -0.32
          35                  444                  445                 5             9.97               -1.57
          36                  445                  446                15             9.93                1.61
          37                  446                  447                 6             9.90               -1.24
          38                  447                  448                 4             9.86               -1.87
          39                  448                  449                11             9.83                0.37
