# Supplementary material for: An improved limit on the neutrinoless double-electron capture of 36Ar with GERDA
Source: Eur Phys J C Part Fields. 2024 Jan 14;84(1):34. doi: 10.1140/epjc/s10052-023-12280-6 (PMC10788323; doi:10.1140/epjc/s10052-023-12280-6)
Supplement: Supplementary file 1 — (zip 11 KB) [file 10052_2023_12280_MOESM1_ESM.zip › fig4-data_phaseI-coax.txt]

# Bin content of the data histogram displayed in fig. 4 (Phase I Coax)
#
# Note: events with energy equal to the bin min value are included in the bin
#       while events with energy equal to the bin max value are not
#line number  bin min value [keV]  bin max value [keV]  bin content data   best fit model   residuals [sigma]
           1                  410                  411               148           142.48                0.46
           2                  411                  412               142           141.19                0.07
           3                  412                  413               131           139.90               -0.75
           4                  413                  414               126           138.61               -1.07
           5                  414                  415               145           137.32                0.66
           6                  415                  416               151           136.02                1.28
           7                  416                  417               113           134.73               -1.87
           8                  417                  418               122           133.44               -0.99
           9                  418                  419               130           132.15               -0.19
          10                  419                  420               144           130.86                1.15
          11                  420                  421               125           129.57               -0.40
          12                  421                  422               130           128.28                0.15
          13                  422                  423               123           126.99               -0.35
          14                  423                  424               145           125.69                1.72
          15                  424                  425               137           124.40                1.13
          16                  425                  426               154           123.11                2.78
          17                  426                  427               135           121.82                1.19
          18                  427                  428               117           120.53               -0.32
          19                  428                  429               104           119.25               -1.40
          20                  429                  430                93           118.04               -2.31
          21                  430                  431               113           117.13               -0.38
          22                  431                  432               108           116.87               -0.82
          23                  432                  433               119           117.29                0.16
          24                  433                  434               125           117.40                0.70
          25                  434                  435               116           115.93                0.01
          26                  435                  436               102           113.06               -1.04
          27                  436                  437               115           110.14                0.46
          28                  437                  438               123           107.97                1.45
          29                  438                  439                86           106.39               -1.98
          30                  439                  440               117           105.04                1.17
          31                  440                  441                88           103.74               -1.55
          32                  441                  442               117           102.45                1.44
          33                  442                  443                83           101.16               -1.81
          34                  443                  444                97            99.87               -0.29
          35                  444                  445                96            98.58               -0.26
          36                  445                  446               119            97.28                2.20
          37                  446                  447                85            95.99               -1.12
          38                  447                  448                72            94.70               -2.33
          39                  448                  449               124            93.41                3.17
