# Supplementary material for: An improved limit on the neutrinoless double-electron capture of 36Ar with GERDA
Source: Eur Phys J C Part Fields. 2024 Jan 14;84(1):34. doi: 10.1140/epjc/s10052-023-12280-6 (PMC10788323; doi:10.1140/epjc/s10052-023-12280-6)
Supplement: Supplementary file 1 — (zip 11 KB) [file 10052_2023_12280_MOESM1_ESM.zip › fig4-data_phaseI-natural-coax.txt]

# Bin content of the data histogram displayed in fig. 4 (Phase I natural Coax)
#
# Note: events with energy equal to the bin min value are included in the bin
#       while events with energy equal to the bin max value are not
#line number  bin min value [keV]  bin max value [keV]  bin content data   best fit model   residuals [sigma]
           1                  410                  411                37            29.66                1.35
           2                  411                  412                42            29.33                2.34
           3                  412                  413                28            29.00               -0.19
           4                  413                  414                24            28.67               -0.87
           5                  414                  415                32            28.34                0.69
           6                  415                  416                21            28.01               -1.32
           7                  416                  417                25            27.67               -0.51
           8                  417                  418                33            27.34                1.08
           9                  418                  419                24            27.01               -0.58
          10                  419                  420                30            26.68                0.64
          11                  420                  421                23            26.35               -0.65
          12                  421                  422                23            26.02               -0.59
          13                  422                  423                22            25.69               -0.73
          14                  423                  424                30            25.35                0.92
          15                  424                  425                21            25.02               -0.80
          16                  425                  426                23            24.69               -0.34
          17                  426                  427                11            24.36               -2.71
          18                  427                  428                23            24.04               -0.21
          19                  428                  429                27            23.76                0.66
          20                  429                  430                20            23.71               -0.76
          21                  430                  431                27            24.30                0.55
          22                  431                  432                33            26.04                1.36
          23                  432                  433                22            28.67               -1.25
          24                  433                  434                36            30.55                0.99
          25                  434                  435                28            29.94               -0.35
          26                  435                  436                26            27.08               -0.21
          27                  436                  437                21            23.87               -0.59
          28                  437                  438                22            21.72                0.06
          29                  438                  439                20            20.64               -0.14
          30                  439                  440                24            20.10                0.87
          31                  440                  441                21            19.73                0.29
          32                  441                  442                27            19.39                1.73
          33                  442                  443                20            19.06                0.22
          34                  443                  444                20            18.73                0.29
          35                  444                  445                18            18.39               -0.09
          36                  445                  446                16            18.06               -0.49
          37                  446                  447                16            17.73               -0.41
          38                  447                  448                21            17.40                0.86
          39                  448                  449                10            17.07               -1.71
