# Supplementary material for: An improved limit on the neutrinoless double-electron capture of 36Ar with GERDA
Source: Eur Phys J C Part Fields. 2024 Jan 14;84(1):34. doi: 10.1140/epjc/s10052-023-12280-6 (PMC10788323; doi:10.1140/epjc/s10052-023-12280-6)
Supplement: Supplementary file 1 — (zip 11 KB) [file 10052_2023_12280_MOESM1_ESM.zip › fig4-data_post-upgrade-bege.txt]

# Bin content of the data histogram displayed in fig. 4 (post-upgrade BEGe)
#
# Note: events with energy equal to the bin min value are included in the bin
#       while events with energy equal to the bin max value are not
#line number  bin min value [keV]  bin max value [keV]  bin content data   best fit model   residuals [sigma]
           1                  410                  411                79            67.36                1.42
           2                  411                  412                59            67.20               -1.00
           3                  412                  413                61            67.04               -0.74
           4                  413                  414                64            66.88               -0.35
           5                  414                  415                73            66.72                0.77
           6                  415                  416                83            66.56                2.02
           7                  416                  417                60            66.40               -0.79
           8                  417                  418                59            66.24               -0.89
           9                  418                  419                65            66.08               -0.13
          10                  419                  420                90            65.92                2.97
          11                  420                  421                73            65.76                0.89
          12                  421                  422                63            65.60               -0.32
          13                  422                  423                70            65.44                0.56
          14                  423                  424                66            65.29                0.09
          15                  424                  425                64            65.13               -0.14
          16                  425                  426                48            64.97               -2.11
          17                  426                  427                62            64.81               -0.35
          18                  427                  428                37            64.65               -3.44
          19                  428                  429                71            64.49                0.81
          20                  429                  430                52            64.33               -1.54
          21                  430                  431                62            64.17               -0.27
          22                  431                  432                49            64.01               -1.88
          23                  432                  433                54            63.85               -1.23
          24                  433                  434                79            63.69                1.92
          25                  434                  435                58            63.53               -0.69
          26                  435                  436                67            63.37                0.46
          27                  436                  437                67            63.21                0.48
          28                  437                  438                79            63.06                2.01
          29                  438                  439                71            62.90                1.02
          30                  439                  440                66            62.74                0.41
          31                  440                  441                71            62.58                1.06
          32                  441                  442                60            62.42               -0.31
          33                  442                  443                67            62.26                0.60
          34                  443                  444                62            62.10               -0.01
          35                  444                  445                57            61.94               -0.63
          36                  445                  446                50            61.78               -1.50
          37                  446                  447                51            61.62               -1.35
          38                  447                  448                80            61.46                2.36
          39                  448                  449                65            61.30                0.47
