# Supplementary material for: An improved limit on the neutrinoless double-electron capture of 36Ar with GERDA
Source: Eur Phys J C Part Fields. 2024 Jan 14;84(1):34. doi: 10.1140/epjc/s10052-023-12280-6 (PMC10788323; doi:10.1140/epjc/s10052-023-12280-6)
Supplement: Supplementary file 1 — (zip 11 KB) [file 10052_2023_12280_MOESM1_ESM.zip › fig4-data_post-upgrade-coax.txt]

# Bin content of the data histogram displayed in fig. 4 (post-upgrade Coax)
#
# Note: events with energy equal to the bin min value are included in the bin
#       while events with energy equal to the bin max value are not
#line number  bin min value [keV]  bin max value [keV]  bin content data   best fit model   residuals [sigma]
           1                  410                  411                89            87.78                0.13
           2                  411                  412                88            87.04                0.10
           3                  412                  413                80            86.30               -0.68
           4                  413                  414                85            85.56               -0.06
           5                  414                  415                88            84.82                0.35
           6                  415                  416               103            84.08                2.06
           7                  416                  417                87            83.34                0.40
           8                  417                  418                82            82.60               -0.07
           9                  418                  419                76            81.86               -0.65
          10                  419                  420                90            81.12                0.99
          11                  420                  421                77            80.38               -0.38
          12                  421                  422                77            79.64               -0.30
          13                  422                  423                96            78.90                1.92
          14                  423                  424                61            78.16               -1.94
          15                  424                  425                83            77.42                0.63
          16                  425                  426                81            76.68                0.49
          17                  426                  427                75            75.94               -0.11
          18                  427                  428                69            75.20               -0.72
          19                  428                  429                77            74.46                0.29
          20                  429                  430                61            73.72               -1.48
          21                  430                  431                60            72.98               -1.52
          22                  431                  432                66            72.24               -0.73
          23                  432                  433                73            71.50                0.18
          24                  433                  434                69            70.76               -0.21
          25                  434                  435                62            70.02               -0.96
          26                  435                  436                67            69.28               -0.27
          27                  436                  437                73            68.54                0.54
          28                  437                  438                70            67.80                0.27
          29                  438                  439                75            67.06                0.97
          30                  439                  440                64            66.32               -0.28
          31                  440                  441                62            65.58               -0.44
          32                  441                  442                71            64.84                0.77
          33                  442                  443                61            64.10               -0.39
          34                  443                  444                48            63.36               -1.93
          35                  444                  445                68            62.62                0.68
          36                  445                  446                70            61.88                1.03
          37                  446                  447                55            61.14               -0.78
          38                  447                  448                74            60.40                1.75
          39                  448                  449                51            59.66               -1.12
