# Supplementary material for: An improved limit on the neutrinoless double-electron capture of 36Ar with GERDA
Source: Eur Phys J C Part Fields. 2024 Jan 14;84(1):34. doi: 10.1140/epjc/s10052-023-12280-6 (PMC10788323; doi:10.1140/epjc/s10052-023-12280-6)
Supplement: Supplementary file 1 — (zip 11 KB) [file 10052_2023_12280_MOESM1_ESM.zip › fig4-data_post-upgrade-ic.txt]

# Bin content of the data histogram displayed in fig. 4 (post-upgrade IC)
#
# Note: events with energy equal to the bin min value are included in the bin
#       while events with energy equal to the bin max value are not
#line number  bin min value [keV]  bin max value [keV]  bin content data   best fit model   residuals [sigma]
           1                  410                  411                28            28.76               -0.14
           2                  411                  412                32            28.62                0.63
           3                  412                  413                31            28.48                0.47
           4                  413                  414                22            28.35               -1.19
           5                  414                  415                29            28.21                0.15
           6                  415                  416                20            28.07               -1.52
           7                  416                  417                30            27.93                0.39
           8                  417                  418                28            27.79                0.04
           9                  418                  419                27            27.65               -0.12
          10                  419                  420                17            27.51               -2.00
          11                  420                  421                41            27.37                2.60
          12                  421                  422                22            27.23               -1.00
          13                  422                  423                32            27.09                0.94
          14                  423                  424                22            26.95               -0.95
          15                  424                  425                31            26.82                0.81
          16                  425                  426                24            26.68               -0.52
          17                  426                  427                26            26.54               -0.10
          18                  427                  428                26            26.40               -0.08
          19                  428                  429                21            26.26               -1.03
          20                  429                  430                28            26.12                0.37
          21                  430                  431                32            25.98                1.18
          22                  431                  432                28            25.84                0.42
          23                  432                  433                29            25.70                0.65
          24                  433                  434                34            25.56                1.67
          25                  434                  435                24            25.42               -0.28
          26                  435                  436                29            25.28                0.74
          27                  436                  437                22            25.15               -0.63
          28                  437                  438                30            25.01                1.00
          29                  438                  439                21            24.87               -0.78
          30                  439                  440                27            24.73                0.46
          31                  440                  441                23            24.59               -0.32
          32                  441                  442                16            24.45               -1.71
          33                  442                  443                32            24.31                1.56
          34                  443                  444                29            24.17                0.98
          35                  444                  445                16            24.03               -1.64
          36                  445                  446                20            23.89               -0.80
          37                  446                  447                30            23.75                1.28
          38                  447                  448                23            23.62               -0.13
          39                  448                  449                19            23.48               -0.92
