# Supplementary material for: An improved limit on the neutrinoless double-electron capture of 36Ar with GERDA
Source: Eur Phys J C Part Fields. 2024 Jan 14;84(1):34. doi: 10.1140/epjc/s10052-023-12280-6 (PMC10788323; doi:10.1140/epjc/s10052-023-12280-6)
Supplement: Supplementary file 1 — (zip 11 KB) [file 10052_2023_12280_MOESM1_ESM.zip › fig4-data_pre-upgrade-bege.txt]

# Bin content of the data histogram displayed in fig. 4 (pre-upgrade BEGe)
#
# Note: events with energy equal to the bin min value are included in the bin
#       while events with energy equal to the bin max value are not
#line number  bin min value [keV]  bin max value [keV]  bin content data   best fit model   residuals [sigma]
           1                  410                  411                97           108.33               -1.09
           2                  411                  412               123           107.69                1.48
           3                  412                  413               109           107.04                0.19
           4                  413                  414               107           106.39                0.06
           5                  414                  415               105           105.75               -0.07
           6                  415                  416                99           105.10               -0.60
           7                  416                  417               103           104.45               -0.14
           8                  417                  418                98           103.81               -0.57
           9                  418                  419               112           103.16                0.87
          10                  419                  420                99           102.51               -0.35
          11                  420                  421                98           101.87               -0.38
          12                  421                  422                96           101.22               -0.52
          13                  422                  423               121           100.57                2.04
          14                  423                  424                98            99.93               -0.19
          15                  424                  425                94            99.28               -0.53
          16                  425                  426                97            98.63               -0.16
          17                  426                  427               116            97.99                1.82
          18                  427                  428                86            97.34               -1.15
          19                  428                  429               111            96.69                1.45
          20                  429                  430                83            96.05               -1.33
          21                  430                  431               113            95.40                1.80
          22                  431                  432                81            94.76               -1.41
          23                  432                  433               100            94.11                0.61
          24                  433                  434                90            93.46               -0.36
          25                  434                  435                96            92.82                0.33
          26                  435                  436                90            92.17               -0.23
          27                  436                  437                93            91.52                0.15
          28                  437                  438                83            90.88               -0.83
          29                  438                  439                92            90.23                0.19
          30                  439                  440                79            89.58               -1.12
          31                  440                  441                73            88.94               -1.69
          32                  441                  442                81            88.29               -0.78
          33                  442                  443                89            87.64                0.15
          34                  443                  444                81            87.00               -0.64
          35                  444                  445                83            86.35               -0.36
          36                  445                  446                89            85.70                0.36
          37                  446                  447                97            85.06                1.30
          38                  447                  448                87            84.41                0.28
          39                  448                  449                97            83.76                1.45
