# Supplementary material for: An improved limit on the neutrinoless double-electron capture of 36Ar with GERDA
Source: Eur Phys J C Part Fields. 2024 Jan 14;84(1):34. doi: 10.1140/epjc/s10052-023-12280-6 (PMC10788323; doi:10.1140/epjc/s10052-023-12280-6)
Supplement: Supplementary file 1 — (zip 11 KB) [file 10052_2023_12280_MOESM1_ESM.zip › fig4-data_pre-upgrade-coax.txt]

# Bin content of the data histogram displayed in fig. 4 (pre-upgrade Coax)
#
# Note: events with energy equal to the bin min value are included in the bin
#       while events with energy equal to the bin max value are not
#line number  bin min value [keV]  bin max value [keV]  bin content data   best fit model   residuals [sigma]
           1                  410                  411               179           184.78               -0.43
           2                  411                  412               206           183.36                1.67
           3                  412                  413               165           181.94               -1.26
           4                  413                  414               183           180.52                0.18
           5                  414                  415               190           179.10                0.81
           6                  415                  416               205           177.68                2.05
           7                  416                  417               172           176.26               -0.32
           8                  417                  418               159           174.84               -1.20
           9                  418                  419               184           173.42                0.80
          10                  419                  420               154           172.00               -1.37
          11                  420                  421               164           170.57               -0.50
          12                  421                  422               183           169.15                1.06
          13                  422                  423               167           167.73               -0.06
          14                  423                  424               166           166.31               -0.02
          15                  424                  425               155           164.89               -0.77
          16                  425                  426               165           163.47                0.12
          17                  426                  427               139           162.05               -1.81
          18                  427                  428               183           160.63                1.77
          19                  428                  429               131           159.21               -2.24
          20                  429                  430               154           157.79               -0.30
          21                  430                  431               142           156.36               -1.15
          22                  431                  432               156           154.94                0.08
          23                  432                  433               164           153.52                0.85
          24                  433                  434               147           152.10               -0.41
          25                  434                  435               150           150.68               -0.06
          26                  435                  436               162           149.26                1.04
          27                  436                  437               157           147.84                0.75
          28                  437                  438               140           146.42               -0.53
          29                  438                  439               155           145.00                0.83
          30                  439                  440               160           143.58                1.37
          31                  440                  441               141           142.15               -0.10
          32                  441                  442               140           140.73               -0.06
          33                  442                  443               137           139.31               -0.20
          34                  443                  444               141           137.89                0.26
          35                  444                  445               124           136.47               -1.07
          36                  445                  446               154           135.05                1.63
          37                  446                  447               127           133.63               -0.57
          38                  447                  448               122           132.21               -0.89
          39                  448                  449               133           130.79                0.19
